# Supplementary material for: Parallel evolution and enhanced virulence upon in vivo passage of an RNA virus in Drosophila melanogaster
Source: Virus Evol. 2023 Dec 15;9(2):vead074. doi: 10.1093/ve/vead074 (PMC10757409; doi:10.1093/ve/vead074)
Supplement: vead074_Supp [file vead074_supp.zip]

Archive with 4 entries (4 files):
- suppl_data/Lezcano_Supplementary_Table_S2.csv
- suppl_data/Lezcano_Supplementary_Table_S3.csv
- suppl_data/Lezcano_Supplementary_Table_S6.csv
- suppl_data/Supplementary info_V4_R1_submit.pdf
