# Supplementary material for: Parallel evolution and enhanced virulence upon in vivo passage of an RNA virus in Drosophila melanogaster
Source: Virus Evol. 2023 Dec 15;9(2):vead074. doi: 10.1093/ve/vead074 (PMC10757409; doi:10.1093/ve/vead074)
Supplement: vead074_Supp [file vead074_supp.zip › suppl_data/Lezcano_Supplementary_Table_S2.csv]

mutation	genotype	passage	replicate	A61T	G63T	T68-	T69C	A72-	C81T	T87C	A88G	T90C	A91C	A91G	T92C	C94-	C94A	T95-	T95C	T96C	T97C	A98G	C99T	G100T	G101T	T102-	T103-	T104G	G113A	G116-	A119G	T120-	T122C	C124T	C131A	C131T	G132-	G132T	T142C	T150-	A151-	T154C	A161T	T166-	T167-	T169C	T170C	A174T	T175C
0	KO	1	a	0	0	0	0	0	0	0	0	0	0	0	0	0	0	0	0	0	0	0	0	0	0	0	0	0.000130651	0	0	0	0	0	0	0	0.000469205	0	0.000291723	0	0	0	0	0.000327853	0.000109276	0.000124381	0	0	0	0
1	KO	1	b	0	0	0	0	0	0	0	0	0	0.00010707	0	0	0	0	0.000516865	0	0	0	0	0	0	0	0	0	0	0.002725538	0	0	0	0	0	0	0	0	0	0	0	0	0	0	0	0	0	0	0	0
2	KO	1	c	0	0	0	0	0	0	0	0	0	0.000294013	0	0	0	0	0.00104524	0	0	0	0	0	0	0	0	0	0	0	0	0	0	0	0	0	0	0	0	0	0	0	0	0	0	0	0	0	0	0
3	KO	1	d	0	0	0	0	0	0	0	0	0	0	0	0	0	0	0	0	0	0	0	0	0	0	0	0	0	0	0	0	0	0	0	0	0	0	0	0	0	0	0	0	0	0	0	0	0	0
4	KO	1	e	0	0	0	0	0	0	0	0	0	0	0	0	0	0	0	0	0	0	0	0	0	0	0	0	0	0	0	0	0	0	0	0	0	0	0	0	0	0	0	0	0	0	0	0	0	0
5	KO	5	a	0	0	0	0	0	0	0	0	0	0.000219717	0	0	0	0	0.00052143	0	0	0	0	0	0	0	0	0	0	0	0	0	0	0	0	0	0	0	0	0	0	0	0	0	0	0	0	0	0	0
6	KO	5	b	0	0	0.001302057	0	0	0	0	0	0	0	0	0	0	0	0.000820332	0	0	0	0	0	0	0.0007443	0	0	0	0	0	0	0	0.00098481	0	0	0	0	0	0	0	0	0	0	0	0.000127061	0	0	0	0
7	KO	5	c	0	0	0	0	0	0	0	0	0	0.000215767	0	0	0	0	0.000720222	0	0	0	0	0	0	0	0	0	0	0	0	0	0	0	0	0	0	0	0	0	0.000121935	0	0	0	0	0	0	0	0	0
8	KO	5	d	0	0	0	0	0	0	0	0	0	0	0	0	0	0	0	0	0	0	0	0	0	0	0	0	0	0	0	0	0	0	0	0	0	0	0	0	0	0	0	0	0	0	0	0	0	0
9	KO	5	e	0	0	0	0	0	0	0	0	0	0	0	0	0	0	0	0	0	0	0	0	0	0	0	0	0	0	0	0	0	0	0	0	0	0	0	0	0	0	0	0	0	0	0	0	0	0
10	KO	10	a	0	0	0	0	0	0	0	0	0	0	0	0	0	0	0	0	0	0	0	0	0	0	0	0	0	0	0	0	0	0	0	0	0	0	0	0	0	0	0	0	0	0	0	0	0	0
11	KO	10	b	0	0	0	0	0	0.001200045	0	0	0	0.000202566	0	0	0	0	0.000530733	0	0	0	0	0	0	0.000793613	0	0	0	0	0	0	0.000140956	0.001283918	0	0	0	0	0	0.000802457	0	0	0	0	0.000101431	0	0	0	0	0
12	KO	10	c	0	0	0	0	0	0	0	0	0	0	0	0	0	0	0.000956528	0.000789303	0	0	0	0.000608635	0.000340169	0	0.000581649	0.000119548	0	0	0	0	0	0	0	0	0	0	0	0	0	0	0	0	0	0	0	0	0	0
13	KO	10	d	0	0	0	0	0	0	0	0	0	0	0	0	0	0	0	0	0	0	0	0	0	0	0	0	0	0	0	0	0	0	0	0	0	0	0	0	0	0	0	0	0	0	0	0	0	0
14	KO	10	e	0	0	0	0	0	0	0	0	0	0	0	0	0	0	0	0	0	0	0	0	0	0.001099588	0	0	0	0	0	0	0	0	0	0	0	0	0	0	0.000119372	0.000119554	0	0	0	0	0.000380138	0.000392742	0	0.000350182
15	OE	1	a	0	0	0	0	0	0	0	0	0	0	0	0	0	0	0	0	0	0	0	0	0	0	0	0	0	0	0	0	0	0	0	0	0	0	0	0	0	0	0	0	0	0	0	0	0	0
16	OE	1	b	0	0	0.000998665	0	0.000158431	0	0	0	0	0	0	0	0	0	0.000547641	0	0	0	0	0	0	0	0	0	0	0	0	0	0	0	0.000581615	0	0	0	0	0	0	0	0	0	0	0	0	0	0	0
17	OE	1	c	0	0	0.000919243	0	0	0	0	0	0	0.000214169	0	0	0	0	0.000520833	0.000708521	0	0	0	0	0	0	0	0	0	0	0	0	0	0.004334308	0	0	0	0	0	0	0	0	0	0	0	0	0	0	0	0
18	OE	1	d	0	0	0	0	0	0	0	0	0	0	0	0	0	0	0	0	0	0	0	0	0	0	0	0	0	0	0	0	0	0	0	0	0	0	0	0	0	0	0	0	0	0	0	0	0	0
19	OE	1	e	0	0	0	0	0	0	0	0	0	0	0	0	0	0	0	0	0	0	0	0	0	0	0	0	0	0	0	0	0	0	0	0	0	0	0	0	0	0	0	0	0	0	0	0	0	0
20	OE	5	a	0	0	0	0	0	0	0	0	0	0.000196796	0	0	0	0	0.000495487	0	0	0	0.001256982	0	0	0.000675171	0	0	0	0	0	0	0	0	0	0.001289409	0	0	0	0	0	0	0	0	0	0	0	0	0	0
21	OE	5	b	0	0	0	0	0	0	0	0	0	0	0	0	0	0	0	0	0	0	0	0	0	0	0	0	0	0	0	0	0	0	0	0	0	0	0	0	0	0	0	0	0	0	0	0	0	0
22	OE	5	c	0	0	0	0	0	0	0	0	0	0	0	0	0	0	0	0	0	0	0	0	0	0.00087311	0	0	0	0	0	0	0	0	0	0	0	0	0	0	0	0	0	0	0	0	0	0	0	0
23	OE	5	d	0	0	0	0	0	0	0	0	0	0.000286367	0	0	0	0	0.00074739	0	0	0	0	0	0	0	0	0	0	0	0	0	0	0	0	0	0	0	0	0	0	0	0	0	0.000139497	0.000152938	0	0	0.000261777	0
24	OE	5	e	0	0	0	0	0	0	0	0.000176802	0	0	0.000183936	0	0	0	0	0	0	0	0.000167798	0	0	0	0	0	0	0	0	0.000146997	0	0	0	0	0	0	0	0	0	0	0	0	0	0	0	0	0	0
25	OE	10	a	0.000129007	0.000152114	0	0	0	0	0	0	0	0	0	0	0	0	0	0	0	0	0	0	0	0	0.000451581	0	0	0	0	0	0	0	0	0	0	0	0	0	0	0	0	0	0	0	0	0	0	0
26	OE	10	b	0	0	0	0	0	0	0	0	0	0	0	0	0	0	0	0	0	0	0	0	0	0	0	0	0	0	0	0	0	0	0	0	0	0	0	0	0	0	0	0	0	0	0	0	0	0
27	OE	10	c	0	0	0	0	0	0	0.000191815	0	0.000193167	0.000251491	0	0	0	0	0.000672663	0.000602194	0.000247578	0.000459814	0	0	0	0	0	0	0	0	0	0	0	0	0	0	0	0	0	0	0.00011884	0	0	0	0	0	0	0	0	0
28	OE	10	d	0	0	0	0	0	0	0	0	0	0	0	0	0	0	0	0	0	0	0	0	0	0	0	0	0	0	0	0	0	0	0	0	0	0	0	0	0	0	0	0	0	0	0	0	0	0
29	OE	10	e	0	0	0	0	0	0	0	0	0	0	0	0	0	0	0	0	0	0	0	0	0	0	0	0	0	0	0	0	0	0.001458979	0	0	0	0	0	0	0	0	0	0	0	0	0	0	0	0
30	WT	1	a	0	0	0	0	0	0	0	0	0	0	0	0.000186306	0.000126355	0	0.000563991	0	0.000285463	0	0	0	0	0	0	0	0	0	0.000179209	0	0	0	0	0	0	0.000140298	0	0	0	0	0	0	0	0.000124903	0	0	0	0
31	WT	1	b	0	0	0.000927947	0	0	0	0	0	0	0	0	0	0	0.000140665	0.000526834	0	0	0	0.000148853	0	0	0.0007545	0	0	0	0	0	0	0	0	0.000627939	0	0	0	0	0	0	0	0	0	0	0	0	0	0	0
32	WT	1	c	0	0	0	0	0	0	0	0	0	0	0	0	0	0	0	0	0	0	0	0	0	0	0	0	0	0	0	0	0.000156555	0	0	0	0	0.00017568	0	0	0	0	0	0	0	0	0	0	0	0
33	WT	1	d	0	0	0	0	0	0	0	0	0	0	0	0	0	0	0	0	0	0	0	0	0	0	0	0	0	0	0	0	0	0	0	0	0	0	0	0	0	0	0	0	0	0	0	0	0	0
34	WT	1	e	0	0	0	0	0	0	0	0	0	0.000245012	0	0	0	0	0.000643567	0	0	0	0	0	0	0	0	0	0	0	0	0	0	0	0	0	0	0	0	0	0	0	0	0	0	0.000114747	0	0	0	0
35	WT	5	a	0	0	0	0	0	0	0	0	0	0	0	0	0	0	0	0	0	0	0	0	0	0	0	0	0	0	0	0	0.000246984	0	0	0	0	0.000185823	0	0	0	0	0	0	0	0	0	0	0	0
36	WT	5	b	0	0	0	0	0	0	0	0	0	0	0	0	0	0	0	0	0	0	0	0	0	0	0	0	0	0	0	0	0	0	0	0	0	0	0	0	0	0	0.000960589	0	0	0	0	0	0	0
37	WT	5	c	0	0	0	0	0	0	0	0	0	0	0	0	0	0	0	0	0	0	0	0	0	0	0	0	0	0	0	0	0	0	0	0	0	0	0	0	0	0	0	0	0	0	0	0	0	0
38	WT	5	d	0	0	0	0.000107439	0	0	0	0	0	0	0	0	0	0	0.000614058	0.000547416	0.000371982	0	0	0	0	0	0	0	0	0	0	0	0	0	0	0	0	0	0	0	0	0	0	0	0	0	0	0	0	0
39	WT	5	e	0	0	0	0	0	0	0	0	0	0	0	0	0	0	0	0	0	0	0	0	0	0	0	0	0	0	0	0	0	0.001173477	0	0	0	0	0	0	0	0	0	0	0	0	0	0	0	0
40	WT	10	a	0	0	0	0	0	0	0	0	0	0.000148733	0	0	0	0	0.000605938	0	0	0	0	0	0	0	0	0	0	0	0	0	0	0	0	0	0	0	0	0	0	0	0	0	0	0	0	0	0	0
41	WT	10	b	0	0	0	0	0	0	0	0	0	0	0	0	0	0	0	0	0	0	0	0	0	0	0	0	0	0	0	0	0	0	0	0	0	0	0	0	0	0	0	0	0	0	0	0	0	0
42	WT	10	c	0	0	0	0	0	0	0	0	0	0	0	0	0	0	0	0	0	0	0	0	0	0	0	0	0	0	0	0	0	0.002662322	0	0	0	0	0	0	0	0	0	0	0	0	0	0	0	0
43	WT	10	d	0	0	0	0	0	0	0	0	0	0	0	0	0	0	0	0	0	0	0	0	0	0	0	0	0	0	0	0	0	0	0	0	0	0	0	0	0	0	0	0.000268922	0	0	0	0	0	0
44	WT	10	e	0	0	0	0	0	0	0	0	0	0	0	0	0	0	0	0	0	0	0	0	0	0	0	0	0	0	0	0	0	0.002443383	0	0	0	0	0	0	0	0	0	0	0	0	0	0	0	0
[truncated: 4,334 more columns]
